# Supplementary material for: The microbiome of cereal plants: The current state of knowledge and the potential for future applications
Source: Environ Microbiome. 2023 Mar 31;18:28. doi: 10.1186/s40793-023-00484-y (PMC10064690; doi:10.1186/s40793-023-00484-y)
Supplement: Supplementary file 2 — Supplementary Material 2 [file 40793_2023_484_MOESM2_ESM.xlsx]

## Sheet: Plant
Paper Name	DOI	Year	Paper Number	Wheat	Rice	Maize	Barley
Microbiota in the Rhizosphere and Seed of Rice From China, With Refernce to Their Transmission and Biogeography	10.3389/fmicb.2020.00995	2020	1		1					Information on cultivation areas that were integrated in this study
Root microbiota shift in rice correlates with reisdent time in the field an developmental stage	10.1007/s11427-018-9284-4	2018	2		1					FAOSTAT Database (https://www.fao.org/faostat/en/#data/QCL) last access: 03.03.2023
NRT1.1B is associated with root microbiota composition and nitrogen use in field-grown rice	10.1038/s41587-019-0104-4	2019	3		1					Harvest Year 2019	Wheat	Rice	Maize	Barley	Total
Structure, variation, and assembly of the root-associated microbiomes of rice	10.1073/pnas.1414592112	2015	4		1					Production Area (ha)	215693643	160518465	194555227	51411442	622178777
Tapping into the maize root microbiome to identify bacteria that promote growth under chilling conditions	10.1186/s40168-020-00833-w	2020	5			1				Proportion of total area	0.346675	0.257994	0.3127	0.0826313
Environmental adaption of the root microbiome in two rice ecotypes	10.1016/j.micres.2020.126588	2020	6		1
Drought Stress Results in a Compartment-Specific Restructuring of the Rice Root-Associated Microbiomes	10.1128/mBio.00764-17	2017	7		1
Structure and Function of the Bacterial Root Microbiota in Wild and Domesticated Barley	10.1016/j.chom.2015.01.011	2015	8				1
Seed-Derived Microbial Colonization of Wild Emmer and Domesticated Bread Wheat (Triticum dicoccoides and T. aestivum) Seedlings Shows Pronounced Differences in Overall Diversity and Composition	10.1128/mBio.02637-20	2020	9	1
Dynamic Changes in the Microbiome of Rice During Shoot and Root Growth Derived From Seeds	10.3389/fmicb.2020.559728	2020	10		1
Consistent associations with beneficial bacteria in the seed endosphere of barley (Hordeum vulgare L.)	10.1016/j.syapm.2018.02.003	2018	11				1
Dominant Groups of Potentially Active Bacteria Shared by Barley Seeds become Less Abundant in Root Associated Microbiome	10.3389/fpls.2017.01005	2017	12				1
New Insight into the Composition of Wheat Seed Microbiota	10.3390/ijms21134634	2020	13	1
Culture-independent analysis of an endophytic core microbiome in two species of wheat: Triticum aestivum L. (cv. 'Hondia') and the first report of microbiota in Triticum spleta L. (cv. 'Rokosz')	10.1016/j.syapm.2019.126025	2019	14	1
Wheat-associated microbiota and their correlation with stripe rust reaction	10.1111/jam.14486	2019	15	1
Agricultural Selection of Wheat Has Been Shaped by Plant-Microbe Interactions	10.3389/fmicb.2020.00132	2020	16	1
Lead Management and Microbial Seed Load Effect on Rhizosphere and Endosphere Bacterial Community Assembly in Wheat	10.3389/fmicb.2019.02625	2019	17	1
Endophytic Bacterial Microbiome Diversity in Early Deevelopmental Stage Plant Tissues of Wheat Varieties	10.3390/plants9020266	2020	18	1
Maize synthesized benzoxazinoids affect the host associated microbiome	10.1186/s40168-019-0677-7	2019	19			1
Simplified and representative bacterial community of maize roots	10.1073/pnas.1616148114	2017	20			1
Microbiome Management by Biological and Chemical Treatments in Maize Is Linked to Plant Health	10.3390/microorganisms8101506	2020	21			1
Rhizosphere Bacterial Community Response to Continuous Cropping of Tibetan Barley	10.3389/fmicb.2020.551444	2020	22				1
Response of Barley Plants to Drought Might Be Associated with the Recruiting of Soil-Borne Endophytes	10.3390/microorganisms8091414	2020	23				1
Bacterial seed endophyte shapes disease resitance in rice	10.1038/s41477-020-00826-5	2021	24		1
Domestication of Oryza species eco-evolutionarily shapes bacterial and fungal communities in rice seed	10.1186/s40168-020-00805-0	2020	25		1
Limited effect of planting transgenic rice on the soil microbiome studied by continuous 13CO2 labeling combined with high-throughput sequencing	10.1007/s00253-019-09751-w	2019	26		1
Water management impacts rice methylmercury and the soil microbiome	10.1016/j.scitotenv.2016.07.017.	2016	27		1
Soil domestication by rice cultivation results in plant-soil feedback through shifts in soil microbiota	10.1186/s13059-019-1825-x	2019	28		1
Microbiome-environment interactions in antimony-contaminated rice paddies and the correlation of core microbiome with arsenic and antimony contamination	10.1016/j.chemosphere.2020.128227	2020	29		1
Taxonomic and functional responses of soil microbial communities to slag-based fertilizer amendment in rice cropping systems	10.1016/j.envint.2019.04.012	2019	30		1
Rice SST Variation Shapes the Rhizosphere Bacterial Community, Conferring Tolerance to Salt Stress through Regulating Soil Metabolites	10.1128/mSystems.00721-20	2020	31		1
Annual replication is essential in evaluating the response of the soil microbiome to the genetic modification of maize in different biogeographical regions	10.1371/journal.pone.0222737	2019	32			1
Previous crop rotation history effects on maize seedling health and associated rhizosphere microbiome	10.1038/s41598-017-15955-9	2017	33			1
Metabolic regulation of the maize rhizobiome by benzoxazinoids	10.1038/s41396-019-0375-2	2019	34			1
Effect of Trichoderma harzianum on maize rhizosphere microbiome and biocontrol of Fusarium Stalk rot	10.1038/s41598-017-01680-w	2017	35			1
Effect of inoculation with nitrogen-fixing bacterium Pseudomonas stutzeri A1501 on maize plant growth and the microbiome indigenous to the rhizosphere	10.1016/j.syapm.2018.10.010	2018	36			1
Impacts of Maize Domestication and Breeding on Rhizosphere Microbial Community Recruitment from a Nutrient Depleted Agricultural Soil	10.1038/s41598-019-52148-y	2019	37			1
Bioactive diterpenoids impact the composition of the root-associated microbiome in maize (Zea Mays)	10.1038/s41598-020-79320-z	2021	38			1
Large-scale replicated field study of maize rhizosphere identifies heritable microbes	10.1073/pnas.1800918115	2018	39			1
Maize (Zea mays L. Sp.) varieties significantly influence bacterial and fungal community in bulk soil, rhizosphere soil, and phyllosphere	10.1093/femsec/fiaa020	2020	40			1
Amplicon sequencing analysis of arbuscular mycorrhizal fungal communities colonizing maize roots in different cover cropping and tillage systems	10.1038/s41598-020-58942-3	2020	41			1
Reprogrammed endophytic microbial community in maize stalk induced by Trichoderma asperellum biocontrol agent against Fusarium disease and mycotoxin accumulation	10.1016/j.funbio.2019.03.003	2019	42			1
Root exudate metabolites drive plant-soil feedbacks on growth and defense by shaping the rhizosphere microbiota	10.1038/s41467-018-05122-7	2018	43			1
Diversity and heritability of the maize rhizosphere microbiome under field conditions	10.1073/pnas.1302837110	2013	44			1
Succession of the fungal endophytic microbiome of wheat is dependent on tissue-specific interactions between host genotype and environment	10.1016/j.scitotenv.2020.143804	2020	45	1
Multitrophic interactions in the rhizosphere microbiome of wheat: from bacteria and fungi to protists	10.1093/femsec/fiaa032	2020	46	1
Wheat dwarfing influences selection of the rhizosphere microbiome	10.1038/s41598-020-58402-y	2020	47	1
Influence of plant genotype and soil on the wheat rhizosphere microbiome: evidence for a core microbiome across eight African and European soils	10.1093/femsec/fiaa067	2020	48	1
Breeding selection imposed a differential selective pressure on the wheat root-associated microbiome	10.1093/femsec/fiaa196	2020	49	1
A fungal pathogen induces systemic susceptibility and systemic shifts in wheat metabolome and microbiome composition	10.1038/s41467-020-15633-x	2020	50	1
Four decades of soil water stress history together with host genotype constrain the response of the wheat microbiome to soil moisture	10.1093/femsec/fiaa098	2020	51	1
Core Rhizosphere Microbiomes of Dryland Wheat Are Influenced by Location and Land Use History	10.1128/AEM.02135-19	2020	52	1
Effects of jasmonic acid signalling on the wheat microbiome differ between body sites	10.1038/srep41766	2017	53	1
Diazotroph Paenibacillus triticisoli BJ-18 Drives the Variation in Bacterial, Diazotrophic and Fungal Communities in the Rhizosphere and Root/Shoot Endosphere of Maize	10.3390/ijms22031460	2021	54			1
Host selection shapes crop microbiome assembly and network complexity	10.1111/nph.16890	2020	55	1		1	1
A footprint of plant eco-geographic adaption on the composition of the barley rhizosphere bacterial microbiota	10.1038/s41598-020-69672-x	2020	56				1
Bacterial Root Microbiome of Plants Growing in Oil Sands Reclamation Covers	10.3389/fmicb.2017.00849	2017	57				1
The Impact of the Diurnal Cycle on the Microbial Transcriptome in the Rhizosphere of Barley	10.1007/s00248-017-1101-0	2017	58				1
Tillage shapes the soil and rhizosphere microbiome of barley - but not ist susceptibility towards Bulmeria graminis f. sp. hordei	10.1093/femsec/fiab018	2021	59				1
The interaction between iron nutrition, plant species and soil type shapes the rhizosphere microbiome	10.1016/j.plaphy.2015.12.002	2015	60				1
Investigation of Rhizospheric Microbial Communities in Wheat, Barley, and Two Rice Varieties at the Seedling Stage	10.1021/acs.jafc.7b06155	2018	61	1	1		1
Bacterial microbiome associated with the rhizosphere and root interior of crops in Saskatchewan, Canada	10.1139/cjm-2019-0330	2019	62	1
Root-associated microbiomes of wheat under the combined effect of plant development and nitrogen fertilization	10.1186/s40168-019-0750-2	2019	63	1
Effect of Different Soil Phosphate Sources on the Active Bacterial Microbiota Is Greater in the Rhizosphere than in the Endorhiza of Barley (Hordeum vulgare L.)	10.1007/s00248-018-1264-3	2018	64				1
Seed interior microbiome of rice genotypes indigenous to three agroecosystems of Indo-Burma biodiversity hotspot	10.1186/s12864-019-6334-5	2019	65		1
Interacting effect of diclofop-methyl on the rice rhizosphere microbiome and denitrification	10.1016/j.pestbp.2018.03.002	2018	66		1
Diclofop-methyl affects microbial rhizosphere community and induces systemic acquired resistance in rice	10.1016/j.jes.2016.06.027	2016	67		1
Water management impacts on arsenic behavior and rhizosphere bacterial communities and activities in a rice agro-ecosystem	10.1016/j.scitotenv.2015.10.122	2015	68		1
Characterization of the Leaf Microbiome from Whole-Genome Sequencing Data of the 3000 Rice Genomes Project	10.1186/s12284-020-00432-1	2020	69		1
Alterations in the Endophyte-Enriched Root-Associated Microbiome of Rice Receiving Growth-Promoting Treatments of Urea Fertilizer and Rhizobium Biofertilizer	10.1007/s00248-019-01406-7	2019	70		1
Microbiota in non-flooded and flooded rice culms	10.1093/femsec/fiz036	2019	71		1
Deep modifications of the microbiome of rice roots infected by the parasitic nematode Meloidogyne graminicola in highly infested fields in Vietnam	10.1093/femsec/fiaa099	2020	72		1
Quantitative Genetics of the Maize Leaf Microbiome	10.1094/PBIOMES-02-18-0008-R	2018	73			1
Root-Associated Microbiome of Maize Genotypes with Contrasting Phosphorus Use Efficiency	10.1094/PBIOMES-03-18-0012-R	2018	74			1
Nitrogen fertilizer rate affects root exudation, the rhizosphere microbiome and nitrogen-use-efficiency	10.1016/j.apsoil.2016.07.009	2016	75			1
Analysis of leaf microbiome composition of near-isogenic maize lines differing in broad-spectrum disease resistance	10.1111/nph.16284	2019	76			1
Reshaping the rhizosphere microbiome by bio-organic amendment to enhance crop yield in a maize-cabbage rotation system	10.1016/j.apsoil.2019.04.014	2019	77			1
Wheat microbiome bacteria can reduce virulence of a plant pathogenic fungus by altering histone acetylation	10.1038/s41467-018-05683-7	2018	78	1
Long-Term Irrigation Affects the Dynamics and Activity of the Wheat Rhizosphere Microbiome	10.3389/fpls.2018.00345	2018	79	1
The Wheat Microbiome Under Four Management Strategies, and Potential for Endophytes in Disease Protection	10.1094/PBIOMES-05-17-0023-R	2017	80	1
Identification and Characterization of the Core Rice Seed Microbiome	10.1094/PBIOMES-01-19-0009-R	2019	81		1
Fungal microbiome of barley grain revealed by NGS and mycological analysis	10.21603/2308-4057-2020-2-286-297	2020	82				1
Host-specific and tissue-dependent orchestration of microbiome community structure in traditional rice paddy ecosystem	10.1007/s11104-020-04568-3	2020	83		1
Soil acidification modifies soil depth-microbiome relationships in a no-till wheat cropping system	10.1016/j.soilbio.2020.107939	2020	84	1
Comparative metatranscriptomics reveals kingdom level changes in the rhizosphere microbiome of plants	10.1038/ismej.2013.119;	2013	85	1
Enhanced dissipation of xenobiotic agrochemicals harnessing soil microbiome in the tillage-reduced rice-dominated agroecosystem	10.1016/j.jhazmat.2020.122954	2020	86		1
Agricultural Management Affects Root-Associated Microbiome Recruitment Over Maize Development	10.1094/PBIOMES-03-19-0016-R	2019	87			1
Microbiome-guided evaluation of Bacillus subtilis BIOUFLA2 application to reduce mycotoxin in maize kernels	10.1016/j.biocontrol.2020.104370	2020	88			1
Effects of S-metolachlor on wheat (Triticum aestivum L.) seedling root exudates and the rhizosphere microbiome	10.1016/j.jhazmat.2021.125137	2021	89	1
Assembly strategies of the wheat root-associated microbiome in soils contaminated with phenanthrene and copper	10.1016/j.jhazmat.2021.125340	2021	90	1
Divergent Responses of the Diazotrophic Microbiome to Elevated CO2 in Two Rice Cultivars	10.3389/fmicb.2018.01139	2018	91		1
Bacterial Blight Induced Shifts in Endophytic Microbiome of Rice Leaves and the Enrichment of Specific Bacterial Strains With Pathogen Antagonism	10.3389/fpls.2020.00963	2020	92		1
The Immense Functional Attributes of Maize Rhizosphere Microbiome: A Shotgun Sequencing Approach	10.3390/agriculture11020118	2021	93			1
Arbuscular mycorrhizal fungi alter microbiome structure of rhizosphere soil to enhance maize tolerance to La	10.1016/j.ecoenv.2021.111996	2021	94			1
Unveiling the putative functional genes present in root associated endophytic microbiome from maize plant using the shotgun approach	10.1007/s13353-021-00611-w	2021	95			1
Soil Characteristics Overwhelm Cultivar Effects on the Structure and Assembly of Root-Associated Microbiomes of Modern Maize	10.1016/S1002-0160(17)60370-9	2018	96			1
Characterizing Structure and Potential Function of Bacterial and Fungal Root Microbiota in Hulless Barley Cultivars	10.1007/s42729-019-00045-8	2019	97				1
Reusing oil and gas produced water for agricultural irrigation: Effects on soil health and the soil microbiome	10.1016/j.scitotenv.2020.137888	2020	98	1
Exploring potential bacterial and fungal biocontrol agents transmitted from seeds to sprouts of wheat	10.1016/j.biocontrol.2016.02.013	2016	99	1
High frequency cropping of pulses modifies soil nitrogen level and the rhizosphere bacterial microbiome in 4-year rotation systems of the semiarid prairie	10.1016/j.apsoil.2018.01.003	2018	100	1
Insights into Endophytic Bacterial Community Structures of Seeds Among Various Oryza sativa L. Rice Genotypes	10.1007/s00344-018-9812-0	2018	101		1
Deciphering core-microbiome of rice leaf endosphere: Revelation by metagenomic and microbiological analysis of aromatic and non-aromatic genotypes grown in three geographical zones	10.1016/j.micres.2021.126704	2021	102		1
Nitrogen- amd phosphorus-starved Triticum aestivum show distinct belowground microbiome profiles	10.1371/journal.pone.0210538	2019	103	1
Bacterial Communities on Wheat Grown Under Long-Term Conventional Tillage and No-Till in the Pacific Northwest of the United States	10.1094/PBIOMES-09-16-0008-R	2017	104	1
Reduced dependence of rhizosphere microbiome on plant-derived carbon in 32-year long-term inorganic and organic fertilized soils	10.1016/j.soilbio.2014.09.028	2014	105	1
Low Nitrogen Fertilization Adapts Rice Root Microbiome to Low Nutrient Environment by Changing Biogeochemical Functions	10.1264/jsme2.ME13110	2014	106		1
Soil bacterial diversity correlates with precipitation and soil pH in long-term maize cropping systems	10.1038/s41598-020-62919-7	2020	107			1
Long-term fertilization changes bacterial diversity and bacterial communities in the maize rhizosphere of Chinese Mollisols	10.1016/j.apsoil.2017.12.007	2017	108			1
Spatial scale affects the relative role of stochasticity versus determinism in soil bacterial communities in wheat fields across the North China Plain	10.1186/s40168-018-0409-4	2018	109	1
Integrated analysis of root microbiomes of soybean and wheat from agricultural fields	10.1038/srep28084	2016	110	1
Soil, senescence and exudate utilisation: characterisation of the Paragon var. Spring bread wheat root microbiome	10.1186/s40793-021-00381-2	2021	111	1
Effects of organic-inorganic compound fertilizer with reduced chemical fertilizer application on crop yields, soil biological activity and bacterial community structure in a rice-wheat cropping system	10.1016/j.apsoil.2015.11.006	2015	112	1	1
Inorganic Nitrogen Application Affects Both Taxonomical and Predicted Functional Structure of Wheat Rhizosphere Bacterial Communities	10.3389/fmicb.2018.01074	2018	113	1
Endophytic bacterial and fungal microbiota in sprouts, roots and stems of rice		2016	114		1
Response of the soil microbial community to different fertilizer inputs in a wheat-maize rotation on a calcareous soil	10.1016/j.agee.2018.03.014	2018	115	1		1
Impacts of directed evolution and soil management legacy on the maize rhizobiome	10.1016/j.soilbio.2020.107794	2020	116			1
Shifts in the bacterial community along with root-associated compartments of maize as affected by goethite	10.1007/s00374-020-01458-9	2020	117			1
The preceding root system drives the composition and function of the rhizosphere microbiome	10.1186/s13059-020-01999-0	2020	118	1
Influence of rice cultivars on soil bacterial microbiome under elevated carbon dioxide	10.1007/s11368-018-2220-z	2019	119		1
Exploring Rice Root Microbiome; The Variation, Specialization and Interaction of Bacteria and Fungi In Six Tropic Savanna Regions in Ghana	10.3390/su12145835	2020	120		1
Investigation of the antimony fractions and indigenous microbiota in aerobic and anaerobic rice paddies	10.1016/j.scitotenv.2021.145408	2021	121		1
Investigation of the microbiota associated with ungerminated and germinated Norwegian barley cultivars with focus on lactic acid bacteria	10.1016/j.ijfoodmicro.2021.109059	2021	122				1
Common and unique rhizosphere microbial communities of wheat and canola in a semiarid Mediterranean environment	10.1016/j.apsoil.2019.07.010	2019	123	1
Comparison of wild rice (Oryza longistaminata) tissues identifies rhizome-specific bacterial and archaeal endophytic microbiomes communities and network structures	10.1371/journal.pone.0246687	2021	124		1
Bacterial Communities in the Rhizosphere of Amilaceous Maize (Zea mays L.) as Assessed by Pyrosequencing	10.3389/fpls.2016.01016	2016	125			1
Variations in soil and plant-microbiome composition with different quality irrigation waters and biochar supplementation	10.1016/j.apsoil.2019.04.026	2019	126			1
Nitrogen fixation in a landrace of maize is supported by a mucilage-associated diazotrophic microbiota	10.1371/journal.pbio.2006352	2018	127			1
Geography and agronomical practices drive diversification of the epiphytic mycoflora associated with barley and ist malt end product in western Canada	10.1016/j.agee.2016.03.030	2016	128				1
Decoding Wheat Endosphere- Rhizosphere Microbiomes in Rhizoctonia solani-Infested Soils Challenged by Streptomyces Biocontrol Agents	10.3389/fpls.2019.01038	2019	129	1
Activation of the salicylic acid signalling pathway in wheat had no significant short-term impact on the diversity of root-associated microbiome	10.1016/j.pedobi.2018.08.001	2018	130	1
Spatiotemporal Variation and Networks in the Mycobiome of the Wheat Canopy	10.3389/fpls.2017.01357	2017	131	1
Plant Phylogeny and Life History Shape Rhizosphere Bacterial Microbiome of Summer Annuals in an Agricultural Field	10.3389/fmicb.2017.02414	2017	132			1
Eight years of maize breeding alters plant nitrogen acquisition but not rhizosphere bacterial community composition	10.1007/s11104-018-3744-0	2018	133			1
Long-Term Rock Phosphate Fertilization Impacts the Microbial Communities of Maize Rhizosphere	10.3389/fmicb.2017.01266	2017	134			1
Microbial indicators are better predictors of wheat yield and quality than N fertilization	10.1093/femsec/fiz205	2019	135	1
Soil-applied biochar increases microbial diversity and wheat plant performance under herbicide fomesafen stress	10.1016/j.ecoenv.2018.12.065	2018	136	1
Impact of domestication on the evolution of rhizomicrobiome of rice in response to the presence of Magnaporthe oryzae	10.1016/j.plaphy.2018.08.023	2018	137		1
Illumina-based analysis of core actinobacteriome in roots, stems, and grains of rice	10.1016/j.micres.2016.05.003	2016	138		1
Disentangling carbon flow across microbial kingdoms in the rhizosphere of maize	10.1016/j.soilbio.2019.03.007	2019	139			1
Enrichment of Verrucomicrobia, Actinobacteria and Burkholderiales drives selection of bacterial community from soil by maize roots in a traditional milpa agroecosystem	10.1371/journal.pone.0208852	2018	140			1
The effect of crop rotation between wetland rice and upland maize on the microbial communities associated with roots	10.1007/s11104-017-3351-5	2017	141		1	1
Bacterial community associated with rhizosphere of maize and cowpea in a subsequent cultivation	10.1016/j.apsoil.2019.05.019	2019	142			1
Host signature effect on plant root-associated microbiomes revelaed through analyses of resident vs. Active communities	10.1111/1462-2920.12228	2013	143	1		1
Rhizoplane Bacteria and Plant Species Co-determine Phosphorus-Mediated Microbial Legacy Effect	10.3389/fmicb.2019.02856	2019	144			1
Pollution adaptive responses of root-associated microbiomes induced the promoted but different attenuation of soil residual lindane: Differences between maize and soybean	10.1016/j.scitotenv.2020.139170	2020	145			1
Microbial expression profiles in the rhizosphere of two maize lines differing in N use efficiency	10.1007/s11104-018-3852-x	2018	146			1
Community Structure, Species Variation, and Potential Functions of Rhizosphere-Associated Bacteria of Different Winter Wheat (Triticum aestivum) Cultivars	10.3389/fpls.2017.00132	2017	147	1
Comparative Metatranscriptomics of Wheat Rhizosphere Microbiomes in Disease Suppressive and Non-suppressive Soils for Rhizoctonia solani AG8	10.3389/fmicb.2018.00859	2018	148	1
Exploration of Intrinsic Microbial Community Modulators in the Rice Endosphere Indicates a Key Role of Distinct Bacterial Taxa Across Different Cultivars	10.3389/fmicb.2021.629852	2021	149		1
Long-term maize-Desmodium intercropping shifts structure and composition of soil microbiome with stronger impact on fungal communities	10.1007/s11104-021-05082-w	2021	150			1
Treating wheat seeds with neonicotinoid insecticides does not harm the rhizosphere microbial community	10.1371/journal.pone.0205200	2018	151	1
Effects of Seed-Applied Biofertilizers on Rhizosphere Biodiversity and Growth of Common Weath (Triticum aestivum L.) in the Field	10.3389/fpls.2020.00072	2020	152	1
Fungal diversity and community composition of wheat rhizosphere and non-rhizosphere soils from three different agricultural production regions of South Africa	10.1016/j.apsoil.2020.103543	2020	153	1
Application of N2-fixing Paenibacillus triticisoli BJ-18 changes the compositions and functions of the bacterial, diazotrophic, and fungal microbiomes in the rhizosphere and root/shoot endosphere of wheat under field conditions	10.1007/s00374-020-01528-y	2020	154	1
A buried Neolithic paddy soil reveals loss of microbial functional diversity after modern rice cultivation	10.1007/s11434-016-1112-0	2016	155		1
Compositional shifts in root-associated bacterial and archaeal microbiota track the plant life cycle in field-grown rice	10.5061/dryad.7q7k1	2018	156		1
Cropping practices manipulate abundance patterns of root and soil microbiome members paving the way to smart farming	10.1186/s40168-017-0389-9	2018	157	1
Long-term organic fertilization increased antibiotic resistome in phyllosphere of maize	10.1016/j.scitotenv.2018.07.260	2018	158			1
Niche and host-associated functional signatures of the root surface microbiome	10.1038/ncomms5950	2014	159	1
Root Hair Mutations Displace the Barley Rhizosphere Microbiota	10.3389/fpls.2017.01094	2017	160				1
Metagenomic analysis of rhizosphere microflora of oil-contaminated soil planted with barley and alfalfa	10.1371/journal.pone.0202127	2018	161				1
Response of soil microbes to a reduction in phosphorus fertilizer in rice-wheat rotation paddy soils with varying soil P levels	10.1016/j.still.2018.04.005	2018	162	1
An analysis of Pseudomonas genomic diversity in take-all infected wheat fields reveals the lasting impact of wheat cultivars on the soil microbiota	10.1111/1462-2920.13038	2015	163	1
Priority effects of wheat seed endophytes on a rhizosphere symbiosis	10.1007/s13199-019-00606-6	2019	164	1
Effects of plastic mulch film residues on wheat rhizosphere and soil properties	10.1016/j.jhazmat.2019.121711	2019	165	1
Profiles of wheat rhizobacterial communities in response to repeated glyphosate applications, crop rotation, and tillage	10.1139/cjss-2020-0008	2020	166	1
Assembly of root-associated microbial community of typical rice cultivars in different soil types	10.1007/s00374-019-01406-2	2019	167		1
The Structure of Rhizosphere Fungal Communities of Wild and Domesticated Rice: Changes in Diversity and Co-occurrence Patterns	10.3389/fmicb.2021.610823	2021	168		1
Maize growth responses to soil microbes and soil properties after fertilization with different green manures	10.1007/s00253-016-7938-1	2016	169			1
Neighboring plants divergently modulate effects of loss-of-function in maize mycorrhizal phosphate uptake on host physiology and root fungal microbiota	10.1371/journal.pone.0232633	2020	170			1
High-throughput sequencing-based analysis of the composition and diversity of endophytic bacterial community in seeds of "Beijing" hybrid maize planted in China	10.1007/s10725-016-0208-5	2017	171			1
Enrichments/Derichments of Root-Associated Bacteria Related to Plant Growth and Nutrition Caused by the Growth of an EPSPS-Transgenic Maize Line n the Field	10.3389/fmicb.2019.01335	2019	172			1
Development of a Distinct Microbial Community Upon First Season Crop Change in Soils of Long-Term Managed Maize and Rice Fields	10.3389/fmicb.2020.588198	2020	173		1	1
16S rDNA Profiling to Reveal the Influence of Seed-Applied Biostimulants on the Rhizosphere of Young Maize Plants	10.3390/molecules23061461	2018	174			1
Shifts in microbial communities in soil, rhizosphere and roots of two major crop systems under elevated CO2 and O3	10.1038/s41598-017-14936-2	2017	175			1
Multiple endogenous seed-born bacteria recovered rice growth disruption caused by Burkholderia glumae	10.1038/s41598-021-83794-w	2021	176		1
Crop Type Exerts Greater Influence Upon Rhizosphere Phosphohydrolase Gene Abundance and Phylogenetic Diversity than Phosphorus Fertilization	10.1093/femsec/fiab033	2021	177			1
Neonicotinoid Seed Treatments Have Significant Non-target Effects on Phyllosphere and Soil Bacterial Communities	10.3389/fmicb.2020.619827	2021	178			1
Tree rows in temperate agroforestry croplands alter the composition of soil bacterial communities	10.1371/journal.pone.0246919	2021	179			1	1
Insights into the structure and role of seed-borne bacteriome during maize germination	10.1093/femsec/fiab024	2021	180			1
Wheat rhizosphere harbors a less complex and more stable microbial co-occurrence pattern than bulk soil	10.1016/j.soilbio.2018.07.022	2018	181	1
Self-Crossing Leads to Weak Co-Variation of the Bacterial and Fungal Communities in the Rice Rhizosphere	10.3390/microorganisms9010175	2021	182		1
Belowground microbial communities respond to water deficit and are shaped by decades of maize hybrid breeding	10.1111/1462-2920.14701	2020	183			1
Dynmaics of the bacterial community structure in the rhizosphere of a maize cultivar	10.1016/j.soilbio.2013.10.017	2013	184			1
Maize Endophytic Bacterial Diversity as Ffected by Soil Cultivation History	10.3389/fmicb.2018.00484	2018	185			1
Fungal diversity associated with pulses and ist influence on the subsequent wheat crop in the Canadian prairies	10.1007/s11104-016-3075-y	2016	186	1
The Effects of Cropping Regimes on Fungal and Bacterial Communities of Wheat and Faba Bean in a Greenhouse Pot Experiment Differ between Plant Species and Compartment	10.3389/fmicb.2017.00902	2017	187	1
Soil pH correlates with the co-occurrence and assemblage process of diazotrophic communities in rhizosphere and bulk soils of wheat fields	10.1016/j.soilbio.2018.03.017	2018	188	1
Biodiversity in the Rhizosphere of Selected Winter Wheat (Triticum aestivum L.) Cultivars - Genetic and Catabolic Fingerprinting	10.3390/agronomy10070953	2020	189	1
Biochar drives microbially-mediated rice production by increasing soil carbon	10.1016/j.jhazmat.2019.121680	2019	190		1
Effect of Wild and Cultivated Rice Genotypes on Rhizosphere Bacterial Community Composition	10.1186/s12284-016-0111-8	2016	191		1
Thirty-one years of rice-rice-green manure rotations shape the rhizosphere microbial community and enrich beneficial bacteria	10.1016/j.soilbio.2016.10.023	2016	192		1
Impacts of Fertilization Regimes on Arbuscular Mycorrhizal Fungal (AMF) Community Composition Were Correlated with Organic Matter Composition in Maize Rhizosphere Soil	10.3389/fmicb.2016.01840	2016	193			1
Bacterial community composition in the rhizosphere of maize cultivars widely grown in different decades	10.1007/s00374-016-1169-6	2016	194			1
Effects of inorganic and organic treatments on the microbial community of maize rhizosphere by a shotgun metagenomics approach	10.1186/s13213-020-01591-8	2020	195			1
Short-Term Legacy Effects of Mercury Contamination on Plant Growth and nifH-Harboring Microbial Community in Rice Paddy Soil	10.1007/s00248-021-01722-x	2021	196		1
A water stress-adapted inoculum affects rhizosphere fungi, but not bacteria nor wheat	10.1093/femsec/fiz080	2019	197	1
Cultivar-specific response of bacterial community to cadmium contamination in the rhizosphere of rice (Oryza sativa L.)	10.1016/j.envpol.2018.04.121	2018	198		1
Different crop rotation systems as drivers of change in soil bacterial community structure and yield of rice, Oryza sativa	10.1007/s00374-011-0618-5	2011	199		1	1
Environmental factors shaping the diversity of bacterial communities that promote rice production	10.1186/s12866-018-1174-z	2018	200		1
Impact of Repeated Glyphosate Use on Wheat-Associated Bacteria Are Small and Depend on Glyphosate Use History	10.1128/AEM.01354-17.	2017	201	1
Influence of water management on the active root-associated microbiota involved in arsenic, iron, and sulfur cycles in rice paddies	10.1007/s00253-017-8382-6	2017	202		1
Rhizosphere-associated bacterial network structure and spatial distribution differ significantly from bulk soil in wheat crop fields	10.1016/j.soilbio.2017.06.020	2017	203	1
Assembly Patterns of the Rhizosphere Microbiome Along the Longitudinal Root Axis of Maize (Zea mays L.)	10.3389/fmicb.2021.614501	2021	204			1
Seed-borne, endospheric and rhizospheric core microbiota as predictor for plant functional traits across rice cultivars are dominated by deterministic processes	10.1111/NPH.17297	2021	205		1
Pyrosequencing reveals the impact of foliar fungicide application to chickpea on root fungal communities of durum wheat in subsequent year	10.1016/j.funeco.2015.03.005	2015	206	1
Biochar significantly alters rhizobacterial communities and reduces Cd concentration in rice grains grown on Cd-contaminated soils	10.1016/j.scitotenv.2019.04.133	2019	207		1
Specific and conserved patterns of microbiota-structuring by maize benzoxazinoids in the field	10.1186/s40168-021-01049-2	2021	208			1
Investigating the endophytic bacterial diversity and community structures in seeds of genetically related maize (Zea mays L.) genotypes	10.1007/s1320 5-019-2034-8	2020	209			1
Metagenomic analyses of bacterial endophytes associated with the phyllosphere of a Bt maize cultivar and ist isogenic parental line from South Africa	10.1007/s11274-017-2249-y	2017	210			1
High -throughput metabarcoding characterises fungal endophyte diversity in the phyllosphere of a barley crop	10.1094/PBIOMES-09-20-0066-R	2021	211				1
Fungicide Effects on Fungal Community Composition in the Wheat Phyllosphere	10.1371/journal.pone.0111786	2014	212	1
Location, Root Proximity, and Glyphosate-Use History Modulate the Effects of Glyphosate on Fungal Community Networks of Wheat	10.1007/s00248-017-1113-9	2018	213	1
Agricultural management and plant selection interactively affect rhizosphere microbial community structure and nitrogen cycling	10.1186/s40168-019-0756-9	2019	214			1
Single and combined abiotic stressors affect maize rhizosphere bacterial microbiota	10.1016/j.rhisph.2021.100318	2021	215			1
Assembly and variation of root-associated microbiota of rice during their vegetative growth phase with and without lindane pollute	10.1007/s42832-020-0063-1	2020	216		1
Water management and phenology influence the root-associated rice field microbiota	10.1093/femsec/fiaa146	2020	217		1
Ecological Assembly Processes of the Bacterial and Fungal Microbiota of Wild and Domesticated Wheat Species	10.1094/PBIOMES-01-20-0001-SC	2020	218	1
Domestication -driven changes in plant traits associated with changes in the assembly of the rhizosphere microbiota in tetraploid wheat	10.1038/s41598-020-69175-9	2020	219	1
Domestication affects the composition, diversity, and co-occurrence of the cereal seed microbiota	10.1016/j.jare.2020.12.008	2020	220	1			1
Strigolactones shape the rhizomicrobiome in rice (Oryza sativa)	10.1016/j.plantsci.2019.05.016	2019	221		1
Water managements limit heavy metal accumulation in rice: Dual effects of iron-plaque formation and microbial communities	10.1016/j.scitotenv.2019.06.044	2019	222		1
Biogeography and diversity patterns of abundant and rare bacterial communities in rice paddy soils across China	10.1016/j.scitotenv.2020.139116	2020	223		1
Long-term phosphorus application to a maize monoculture influences the soil microbial community and its feedback effects on maize seedling biomass	10.1016/j.apsoil.2018.01.005	2018	224			1
Comparison of Soil Bacterial Communities from Juvenile Maize Plants of a Long-Term Monoculture and a Natural Grassland	10.3390/agronomy10030341	2020	225			1
Bulk soil and maize rhizosphere resistance genes, mobile genetic elements and microbial communities are differently impacted by organic and inorganic fertilization	10.1093/femsec/fiy027	2018	226			1
Fungal Genetics and Functional Diversity of Microbial Communities in the Soil under Long-Term Monoculture of Maize Using Different Cultivation Techniques	10.3389/fmicb.2018.00076	2018	227			1
The Impact of Soil-Applied Biochars From Different Vegetal Feedstocks on Durum Wheat Plant Performance and Rhizospheric Bacterial Microbiota in Low Metal-Contaminated Soil	10.3389/fmicb.2019.02694	2019	228	1
Soil Microbial Composition and phoD Gene Abundance Are Sensitive to Phosphorus Level in a Long-Term Wheat-Maize Crop System	10.3389/fmicb.2020.605955	2021	229			1
Soil Texture, Sampling Depth and Root Hairs Shape the Structure of ACC Deaminase Bacterial Community Composition in Maize Rhizosphere	10.3389/fmicb.2021.616828	2021	230			1
Bacterial indicator taxa in soils under different long-term agricultural management	10.1111/jam.13072	2016	231	1
The diverse functional genes of maize rhizosphere microbiota assessed using shotgun metagenomics	10.1002/jsfa.10948	2020	232			1
The chemodievrsity of paddy soil dissolved organic matter correlates with microbial community at continental scales	10.1186/s40168-018-0561-x	2018	233		1
Soil bacterial communities of wheat vary across the growing season and among dryland farming systems	10.1016/j.geoderma.2019.113989	2019	234	1
Paddy soil microbial communities driven by environment- and microbe-microbe interactions: A case study of elevation-resolved microbial communities in a rice terrace	10.1016/j.scitotenv.2017.08.275	2017	235		1
Increased arsenic mobilization in the rice rhizosphere is mediated by iron-reducing bacteria	10.1016/j.envpol.2020.114561	2020	236		1
Characterization of bacterial community structure in the rhizosphere of Triticum aestivum L.	10.1016/j.ygeno.2020.07.031	2020	237	1
Impacts of inorganic and organic fertilization treatments on bacterial and fungal communities in a paddy soil	10.1016/j.apsoil.2017.01.005	2017	238	1
Long-term fertilization rather than plant species shapes rhizosphere and bulk soil prokaryotic communities in agroecosystems	10.1016/j.apsoil.2020.103641	2020	239			1
Contrasting Response Patterns of Rice Phyllosphere Bacterial Taxa to Elevated CO2	10.1016/S1002-0160(14)60040-0	2014	240		1
Wheat, maize and sunflower cropping systems selectively influence bacteria community structure and diversity and succeeding crop's rhizosphere	10.1016/S2095-3119(15)61147-9	2015	241	1		1
Phylogeny and Functions of Bacterial Communities Associated with Field-Grown Rice Shoots	10.1264/jsme2.ME14077	2014	242		1
Bacteria utilizing plant-derived carbon in the rhizosphere of Triticum aestivum change in different depths of an arable soil	10.1111/1758-2229.12588	2017	243	1
Distributions and environmental drivers of archaea and bacteria in paddy soils	10.1007/s11368-018-1997-0	2018	244		1
Microbial Community Structure in the Rhizosphere of Rice Plants	10.3389/fmicb.2015.01537	2016	245		1
Metaproteogenomic analysis of microbial communities in the phyllosphere and rhizosphere of rice	10.1038/ismej.2011.192	2011	246		1
Stem Endophytic Mycobiota in Wild and Domesticated Wheat: Structural Differences and Hidden Resources for Wheat Improvement	10.3390/jof6030180	2020	247	1
Legacy effects of 8-year nitrogen inputs on bacterial assemblage in wheat rhizosphere	10.1007/s00374-020-01435-2	2020	248	1
Phosphorus Input Alters the Assembly of Rice (Oryza sativa L.) Root-Associated Communities	10.1007/s00248-019-01407-6	2019	249		1
Bacterial Microbiota of Rice Roots: 16S-Based Taxonomic Profiling of Endophytic and Rhizospheric Diversity, Endophytes Isolation and Simplified Endophytic Community	10.3390/microorganisms6010014	2018	250		1
Analogous wheat root rhizosphere microbial successions in field and greenhouse trials in presence of biocontrol agents Paenibacillus peoriae SP9 and Streptomyces fluvissimus FU14	10.1111/mpp.12918	2020	251	1
Heterosis of lef and rhizosphere microbiomes in field-grown maize	10.1111/nph.16730	2020	252			1
Different Bacterial Populations Associated with the Roots and Rhizosphere of Rice Incorporate Plant-Derived Carbon	10.1128/AEM.03209-14	2015	253		1
Rhizosphere community selection reveals bacteria associated with reduced root disease	10.1186/s40168-020-00997-5	2021	254	1
Agricultural land-use change and rotation system exert considerable influences on the soil antibiotic resistome in Lake Tai Basin	10.1016/j.scitotenv.2020.144848	2020	255	1	1
Variations of root-associated bacterial cooccurrence relationships in paddy soils under chlorantraniliprole (CAP) stress	10.1016/j.scitotenv.2021.146247	2021	256		1
The Effects of Orgqanic and Mineral Fertilization on Soil Enzyme Activities and Bacterial Community in the Below- and Above-Ground Parts of Wheat	10.3390/agronomy10101452	2020	257	1
Rhizosphere Microbiomes in a Historical Maize/Soybean Rotation System respond to Host Sapecies and Nitrogen Fertilization at Genus and Sub-genus Levels	10.1128/AEM.03132-20	2021	258			1
Metagenomic profiling of rhizosphere microbial community structure and diversity associated with maize plant as affected by cropping system	10.1007/s10123-021-00169-x	2021	259			1
Effect of Low-Input Organic and Conventional Farming Systems on Maize Rhizosphere in Two Portuguese Open-Pollinated Varieties (OPV), "Pigarro" (Improved Landrace) and "SinPre" (a Composite Cross Population)	10.3389/fmicb.2021.636009	2021	260			1
Inorganic Chemical Fertilizer application to wheat reduces the abundance of putative plant growth promoting rhizobacteria		2021	261	1
Distinct soil microbial diversity under long-term organic and conventional farming	10.1038/ismej.2014.210	2014	262	1
Maize germplasm chronosequence shows crop breeding history impacts recruitment of the rhizosphere microbiome	10.1038/s41396-021-00923-z	2021	263			1
Variable influences of soil and seed-associated bacterial communities on the assembly of seedling microbiomes	10.1038/s41396-021-00967-1	2021	264	1
Changes in soil bacterial communities with increasing distance from maize roots affected by ammonium and nitrate additions	10.1016/j.geoderma.2021.115102	2021	265			1
Specialized microbiomes facilitate natural rhizosphere microbiome interactions counteracting high salinity stress in plants	10.1016/j.envexpbot.2021.104430	2021	266		1
Silicate fertilization improves microbial functional potentials for stress tolerance in arsenic-enriched rice cropping systems	10.1016/j.jhazmat.2021.125953	2021	267		1
Soil nutrient levels determine the variation of bacterial communities in the rhizosphere of rice under different conditions of climate and genotype	10.1016/j.apsoil.2021.104025	2021	268		1
The Interaction between Rice Genotype and Magnaporthe oryzae Regulates the Assembly of Rice Root-Associated Microbiota	10.1186/s12284-021-00486-9	2021	269		1
Wild rice harbors more root endophytic fungi than cultivated rice in the F1 offspring after crossbreeding	10.1186/s12864-021-07587-1	2021	270		1
The Effects of Microbial Inoculants on Bacterial Communities of the Rhizosphere Soil of Maize	/10.3390/agriculture11050389	2021	271			1
Rice Plant-Soil microbiome Interactions Driven by Root and Shoot Biomass	10.3390/d13030125	2021	272		1
Impact of cropping systems on the functional diversity of hizosphere microbial communities associated with maize plant: a shotgun approach	10.1007/s00203-021-02354-y	2021	273			1
Changes in the Bacterial Endophyte Community Following Aspergillus flavus Infection in Resistant and Susceptible Maize Kernels	10.3390/ijms22073747	2021	274			1
Cultivable and metagenomic approach to study combined impact of nanogypsum and Pseudomonas taiwanensis on maize plant health and its rhizospheric microbiome	10.1371/journal.pone.0250574	2021	275			1
Soil bacterial microbiota predetermines rice yield in reclaiming saline-sodic soils leached with brackish ice		2021	276		1
Community dynamics in rhizosphere microorganisms at different developmental stages of wheat growing in confined isolation environments	10.1007/s00253-021-11283-1	2021	277	1
Bacterial microbiomes associated with the rhizosphere, root interior and aboveground plant organs of wheat and canola at different growth stages	10.1094/PBIOMES-10-20-0073-R	2021	278	1
Evaluating domestication and ploidy effects on the assembly of the wheat bacterial microbiome	10.1371/journal.pone.0248030	2021	279	1
Comparative metagenomic analysis of rice soil samples revealed the diverse microbial population and biocontrol organisms against plant pathogenic fungus Magnaporthe oryzae	10.1007/s13205-021-02783-y	2021	280		1
High-throughput sequencing clarifies the spatial structures of microbial communities in cadmium-polluted rice soils	10.1007/s11356-021-13993-5	2021	281		1
Agricultural intensification reduces microbial network complexity and the abundance of keystone taxa in roots	10.1038/s41396-019-0383-2	2019	282	1
High-throughput sequencing-based analysis of the composition and diversity of endophytic bacterial community in seeds of "Beijing" hybrid maize planted in China	10.1007/s10725-016-0208-5	2016	283		1
Interactions between soil properties, agricultural management and cultivar type drive structural and functional adaptations of the wheat rhizosphere microbiome to drought	10.1111/1462-2920.15607	2021	284	1
Profiling, isolation and characterisation of beneficial microbes from the seed microbiomes of drought tolerant wheat	10.1038/s41598-021-91351-8	2021	285	1
Habitat determines the relationships among bacteria, resistance genes and mobile genetic elements in the soil-plant system	10.1111/ejss.13132	2021	286		1
Rhizosphere microbiome assembly involves seed-borne bacteria in compensatory phosphate solubilization	10.1016/j.soilbio.2021.108273	2021	287			1
Impacts of lime application on soil bacterial microbiome in dryland wheat soil in the pacific northwest	10.1016/j.apsoil.2021.104113	2021	288	1
Variations in teh diversity of soil bacterial and archaeal communities in response to different long-term fertilization regimes in maize fields	/10.1016/j.apsoil.2021.104120	2021	289			1
Effects of arbuscular mycorrhizal fungi inoculation and crop sequence on root-associated microbiome, crop productivity and nutrient uptake in wheat-based and flax-based cropping systems	10.1016/j.apsoil.2021.104136	2021	290	1
The effects of biochar-based organic amendments on the structure of soil bacterial community and yield of maize	10.3390/agronomy11071286	2021	291			1
Influence of maize residues in shaping soil microbiota and Fusarium spp communities	10.1007/s00248-021-01797-6	2021	292	1		1
Rhizosphere bacterial networks, but not diversity, are impacted by pea-wheat intercropping	10.3389/fmicb.2021.674556	2021	293	1
The microbiomes on the roots of wheat and rice exhibit significant differences in structure between root types and along root axes	10.1071/FP20351	2021	294	1	1
Bacterial populations in juvenile maize rhizospheres originate from both seed and soil	10.1007/s11104-016-2826-0	2016	295			1
Metagenomic Insight into the community structure of maize-rhizosphere bacteria as predicted by different environmental factors and their functioning within plant proximity	10.3390/microorganisms9071419	2021	296			1
Dissecting disease-suppressive rhizosphere microbiomes by functional amplicon sequencing and 10x metagenomics	10.1128/mSystems.01116-20	2021	297	1
Host specific endophytic microbiome diversity and associated functions in three varieties of scented black rice are dependent on growth stage	10.1038/s41598-021-91452-4	2021	298		1
Structure and composition of barley rhizospheric bacterial community and plant development cultivated with a super absorbent polymer	10.1080/09064710.2021.1921837	2021	299				1
Different tillage practices change assembly, composition, and co-occurrence patterns of wheat rhizosphere diazotrophs	10.1016/j.scitotenv.2020.144252	2021	300	1
Characterizatin of maize root microbiome ein two different soils by minimizing plant DNA contamination in metabarcoding analysis	10.1007/s00374-021-01555-3	2021	301			1
The rice histone methylation regulates hub species of the root microbiota	10.1016/j.jgg.2021.06.005	2021	302		1
				103	91	101	23	318	sum
				0.323899	0.286164	0.31761	0.072327	1	divided by number of entries (315)
				0.3829	0.33829	0.375465	0.0855019	1.18216	divided by number of studies (299)

## Sheet: Compartment
Paper number	Wheat						Rice						Maize						Barley
	Seed	Root	Rhizopshere	Soil	Aboveground	other	Seed	Root	Rhizopshere	Soil	Aboveground	Other	Seed	Root	Rhizopshere	soil	Aboveground	other	Seed	Root	Rhizopshere	Soil	Aboveground	Other
1							1		1
2								1		1
3								1
4								1	1	1		rhizoplane
5														1		1
6								1
7								1	1	1
8																				1	1	1
9	1	1			1	leaf
10							1	1			1	shoot
11																			1
12																			1	1
13	1
14	1	1			1	endosperms, germs and coleptiles; leaf
15		1	1		1	leaf
16		1	1
17			1	1
18					1	leaf
19													1	1	1
20														1	1	1
21															1	1
22																					1
23																				1
24							1		1	1
25							1
26									1
27										1
28								1	1	1
29										1
30									1
31									1
32															1
33															1
34														1
35														1	1
36															1
37														1	1	1
38															1
39														1	1	1
40															1	1	1	phyllosphere
41														1
42																	1	stem
43														1	1	1
44															1	1
45	1	1				leaf
46			1
47			1
48			1
49		1		1
50						leaf
51		1	1			leaf
52			1	1
53		1	1		1	shoot
54														1	1		1	shoot
55		1	1	1	1	phylloplane, rhizoplane								1	1	1	1	leaf phyllo- and endosphere, rhizoplane		1	1	1	1	phylloplane and leaf and rhizoplane
56																					1
57																				1	1
58																					1
59																					1	1
60																					1	1
61			1	1					1	1											1	1
62		1	1
63		1	1
64																				1	1
65							1
66									1	1
67								1	1			rhizoplane
68									1
69											1	leaf
70								1
71											1	culm (surface)
72								1
73																	1	leaf
74														1	1
75															1
76																	1	leaf
77															1
78					1	head
79			1
80		1			1	stem and leaf
81							1
82																			1
83								1		1	1	stalk and leaf
84				1
85			1	1
86										1
87														1	1	1		rhizoplane
88																	1	phylloplane
89			1
90		1	1
91										1
92											1	leaf
93															1	1
94															1
95														1
96														1	1	1
97																				1	1	1
98				1
99	1				1
100		1	1
101							1
102											1	leaf
103		1	1	1
104			1	1
105			1	1
106								1		1	1	shoot
107																1
108															1	1
109				1
110		1	1
111		1	1	1
112				1						1
113			1	1
114								1			1	stem, sprout
115				1												1
116															1
117														1	1			rhizoplane
118			1
119										1
120								1
121									1
122																			1
123			1
124								1		1	1	leaf, stem, rhizome
125															1
126														1	1	1
127														1	1		1	mucilage, stem
128																			1
129		1	1
130		1	1	1
131					1	leaf
132															1
133															1
134															1
135				1
136			1
137									1
138							1	1			1	stem
139															1	1
140															1	1
141								1						1
142															1
143			1	1											1	1
144														rhizoplane	1	1
145														1	1			rhizoplane
146															1
147			1
148			1
149											1	leaf
150																1
151			1
152			1	1
153			1	1
154		1	1		1	shoot
155										1
156								1
157		1		1
158																	1	phyllosphere
159		1		1
160																					1
161																					1	1
162				1
163			1
164	1
165			1
166			1
167								1	1
168									1
169																1
170														1	1
171													1
172														1	1	1
173									1						1
174															1	1
175														1	1	1
176											1	seedling
177															1
178																1	1	leaf
179																1						1
180														1
181			1	1
182									1
183														1	1	1
184															1	1
185														1
186		1	1
187		1	1	1	1	leaf
188			1	1
189			1
190									1
191									1
192									1	1
193															1
194															1
195															1
196									1
197			1
198									1	1
199										1						1
200									1
201			1	1
202									1			rhizoplane
203			1	1
204															1	1
205							1	1	1
206				1
207									1
208														1	1
209													1
210													1				1	leaves, stems and tassels
211																							1	phyllosphere
212					1	leaf
213			1	1
214															1	1
215															1
216								1	1
217								1		1
218		1	1		1	leaf
219			1
220	1																		1
221									1
222										1
223										1
224																1
225																1
226															1	1
227																1
228			1
229																1
230															1
231				1
232															1
233										1
234				1
235									1	1
236									1	1
237			1
238				1
239															1	1
240											1	phyllosphere
241			1												1
242											1	shoot
243			1
244										1
245									1
246								1	1		1	phyllosphere
247					1	stem
248			1
249								1	1
250								1	1
251	1	1	1
252															1		1	leaf
253								1	1
254			1
255				1						1
256								1	1	1
257		1	1	1	1	spikelet
258															1	1
259															1
260															1
261			1			rhizoplane
262				1
263															1
264	1	1			1	seedling
265															1	1
266								1	1	1
267									1
268									1
269								1	1
270								1
271															1
272									1
273															1
274													1
275															1
276										1
277			1
278	1	1	1		1	leaf and stem
279		1	1
280										1
281										1
282		1
283							1
284			1	1
285	1
286							1		rhizoplane		1	phyllosphere
287													1	1	1
288				1
289																1
290		1	1
291																1
292				1												1		maize residues
293			1
294		1						1
295															1
296															1
297			1
298								1			1	stem
299																					1
300			1
301														1
302								1	1
	11	33	67	40	18	0	11	33	43	33	17	0	6	29	70	43	12	0	6	7	14	8	2
						169						137						160					37
	0.0650888	0.195266	0.39645	0.236686	0.106509	0	0.080292	0.240876	0.313869	0.240876	0.124088	0	0.0375	0.18125	0.4375	0.26875	0.075	0	0.162162	0.189189	0.378378	0.216216	0.0540541
	Soil	Rhizopshere	Roots	Aboveground	Seeds		Soil	Rhizopshere	Root	Aboveground	Seed		Soil	Rhizopshere	Root	Aboveground	Seed		Soil	Rhizopshere	Root	Aboveground	Seed
	40	67	33	18	11	169	33	43	33	17	11	137	43	70	29	12	6	160	8	14	7	2	6	37
	0.236686	0.39645	0.195266	0.106509	0.0650888		0.240876	0.313869	0.240876	0.124088	0.080292		0.26875	0.4375	0.18125	0.075	0.0375		0.216216	0.378378	0.189189	0.0540541	0.162162

## Sheet: Targeted microorganisms
Paper number	Wheat				Rice			Maize				Barley
	bacteria	fungi	archaea	other	bacteria	fungi	archaea	bacteria	fungi	archaea	other	bacteria	fungi	archaea
1					1
2					1
3					1
4					1		1
5								1
6					1	1
7					1	1
8												1
9	1	1
10					1	1
11												1
12												1
13	1
14	1
15	1
16	1	1		nematodes, oomycetes
17	1
18	1
19								1	1
20								1
21								1	1
22												1
23												1	1
24					1	1
25					1	1
26					1
27					1
28					1		1
29					1
30					1	1
31					1
32								1	1	1
33								1	1
34								1	1
35								1	1
36								1
37								1	1
38								1
39								1
40								1	1
41									1
42								1	1
43								1	1
44								1
45		1
46	1	1		cercozoan
47	1
48	1	1	1
49	1	1
50	1
51	1	1
52	1	1
53	1
54								1	1
55	1							1				1
56												1
57												1
58												1
59												1
60												1
61	1	1			1	1						1	1
62	1
63	1	1
64												1
65					1
66					1
67					1
68					1
69					1
70					1
71					1
72					1
73								1
74								1	1
75								1
76								1
77								1	1
78	1
79	1
80	1	1
81					1	1
82													1
83					1
84	1
85	1	1	1
86					1
87								1	1
88								1	1
89	1
90	1
91					1
92					1	1
93								1
94								1	1
95								1	1	1
96								1
97												1	1
98	1
99	1	1
100	1
101					1
102					1
103	1	1
104	1
105	1
106					1
107								1
108								1
109	1
110	1
111	1	1	1
112	1				1
113	1
114					1	1
115	1	1						1	1
116								1
117								1
118	1
119					1
120					1	1
121					1
122												1	1
123	1	1
124					1		1
125								1
126								1
127								1
128													1
129	1	1
130	1
131		1
132								1
133								1
134								1	1
135	1	1
136	1	1
137					1	1
138					1
139								1	1		amoeba
140								1
141					1		1	1		1
142								1
143	1							1
144								1
145								1
146								1	1	1
147	1
148	1		1
149					1	1
150								1	1
151	1	1
152	1
153		1
154	1	1
155					1
156					1		1
157	1	1
158								1
159	1
160												1
161												1
162	1
163	1		1
164	1	1
165	1
166	1
167					1
168						1
169								1
170									1
171								1
172								1
173					1	1		1	1
174								1
175								1
176					1	1
177								1	1	1
178								1
179								1				1
180								1
181	1	1	1
182					1	1
183								1		1
184								1
185								1
186		1
187	1	1
188	1
189	1
190					1
191					1
192					1
193									1
194								1
195								1	1	1
196					1
197	1	1
198					1
199					1			1
200					1
201	1
202					1
203	1
204								1			protists
205					1
206		1
207					1
208								1	1
209								1
210								1
211													1
212		1
213		1
214								1	1
215								1
216					1
217					1	1
218	1	1
219	1	1
220	1											1
221					1	1
222					1
223					1
224									1
225								1
226								1
227									1
228	1
229								1	1
230								1
231	1
232								1	1	1
233					1
234	1
235					1
236					1
237	1
238	1	1
239								1
240					1
241	1							1
242					1		1
243	1
244					1		1
245					1		1
246					1		1
247		1
248	1
249					1	1	1
250					1
251	1	1
252								1	1
253					1
254	1
255	1				1
256					1
257	1
258								1
259								1	1	1
260								1	1
261	1
262	1	1
263								1	1	1
264	1
265								1
266					1
267					1
268					1
269					1	1
270					1	1
271								1
272					1
273								1
274								1
275								1
276					1
277	1
278	1
279	1
280					1
281					1
282		1
283					1
284	1
285	1
286					1
287								1	1
288	1
289								1		1
290	1	1
291								1
292	1	1						1	1
293	1
294	1	1			1	1
295								1
296								1
297	1
298					1
299												1
300	1
301								1	1
302					1
303
304
305
306
307
308
309	94	43	6		90	23	10	96	41	11		20	7	0
310			143				123			148				27
311	0.657343	0.300699	0.041958		0.731707	0.186992	0.0813008	0.648649	0.277027	0.0743243		0.740741	0.259259	0
																		Wheat	Maize	Rice	Barley
																	Bacteria	0.657343	0.648649	0.731707	0.740741
																	Fungi	0.300699	0.277027	0.186992	0.259259
																	Archaea	0.041958	0.0743243	0.0813008	0
																		1	1	1	1

## Sheet: Topic
Paper number	Wheat												Rice												Maize																			Barley
	Pesticides	Pathogens	biocontrol	Plant metabolites	Agronomic practices	Environmental impact/Geographical site	Fertilizer	Contamination	Stress	Transgenic	Evolution/Transmission	Comparison to other plants/genotypes/developmental stages/plant parts and general characterisation	Pesticides	Pathogens	biocontrol	Plant metabolites	Agronomic practices	Environemntal impact	Fertilizer	Contamination	Stress	Transgenic	Evolution/Transmiccion	Comparison to other plants/genotypes/developmental stages/plant parts	Pesticides	Pathogens	biocontrol	Plant metabolites	Agronomic practices	Environmental impact	Fertilizer	Contamination	Stress	Transgenic	Evolution/Transmission	Comparison to other plants/genotypes/developmental stages/plant parts	Pesticides	Pathogens	biocontrol	Plant metabolites	Agronomic practices	Environmental impact	Fertilizer	Contamination	Stress	Transgenic	Evolution/Transmission	Comparison to other plants/genotypes/developmental stages/plant parts
1																		1					1	1
2																		1						1
3															1									1
4																	1	1						1
5																											1						1
6																		1						1
7																					1
8																																															1	1
9						1					1	1
10																								1
11																																							1									1
12																																															1	1
13												1
14												1
15		1										1
16											1	1
17					1						1
18									1			1
19																												1								1
20																											1
21																									1		1			1
22																																									1
23																																													1
24														1	1								1
25																							1	1
26																1						1
27																	1			1
28																	1						1
29																				1
30																			1
31																					1	1
32																														1				1
33																										1			1
34																												1
35																										1	1
36																											1
37																																			1	1
38																												1
39																														1					1	1
40																																				1
41																													1
42																										1	1
43																												1
44																														1						1
45						1						1
46											1	1
47											1	1
48					1	1						1
49											1	1
50		1
51									1			1
52					1	1
53				1
54																											1
55						1	1					1																		1	1					1						1	1					1
56																																															1	1
57																																												1				1
58																																																1
59																																						1			1		1
60																																													1			1
61												1												1																								1
62						1						1
63							1					1
64																																											1					1
65																	1	1					1	1
66													1
67													1
68																	1			1
69																								1
70															1				1
71																	1
72														1
73																																				1
74																															1					1
75																															1
76																										1								1		1
77																											1		1		1
78		1	1
79									1
80			1		1							1
81																								1
82																																																1
83																								1
84					1
85												1
86													1
87																													1							1
88																									1	1	1
89	1
90								1
91																		1						1
92														1	1
93																														1						1
94																																1
95																															1
96																														1						1
97																																																1
98								1
99											1
100					1
101																								1
102																		1						1
103									1
104					1
105							1
106																			1
107																														1
108																															1
109						1
110						1						1
111												1
112							1					1												1
113							1
114																								1
115							1					1																			1					1
116																													1						1	1
117																															1
118												1
119																								1
120																		1						1
121																	1			1
122																																										1						1
123						1						1
124																								1
125																													1
126																															1	1
127																																				1
128																																									1	1
129		1	1
130				1
131						1						1
132																																				1
133																																			1	1
134																															1
135							1					1
136	1						1
137														1										1
138																								1
139																												1
140																													1
141																	1							1					1							1
142																																				1
143												1																								1
144																															1					1
145																									1
146																																				1
147												1
148		1
149																								1
150																													1
151	1
152			1
153						1						1
154			1
155																								1
156																		1						1
157					1
158																															1
159												1
160																																										1						1
161																																												1
162						1	1
163		1										1
164												1
165								1
166	1				1
167																		1						1
168																							1	1
169																															1
170																																				1
171																																				1
172																																		1		1
173																	1							1					1							1
174																											1
175																												1		1						1
176														1	1
177																															1					1
178																									1											1
179																													1	1											1	1
180																																				1
181						1						1
182																							1	1
183																																	1			1
184																																				1
185																													1
186					1							1
187					1							1
188						1
189						1						1
190																			1
191																							1	1
192																	1
193																															1
194																																				1
195																															1
196																				1
197			1						1
198																				1				1
199																	1							1					1							1
200																		1						1
201	1				1
202																	1			1
203						1						1
204																																				1
205																							1	1
206	1
207																			1	1
208																												1								1
209																																			1	1
210																																		1		1
211																																					1											1
212	1					1
213	1				1	1
214																													1
215																																	1			1
216													1											1
217																	1							1
218											1	1
219											1	1
220											1	1																																			1	1
221																1
222																	1			1
223																		1
224																															1
225																																				1
226																															1					1
227																													1
228							1					1
229																															1
230																																				1
231					1
232																																				1
233																		1
234					1							1
235																		1
236																				1				1
237						1
238							1
239																															1					1
240																		1						1
241					1																								1
242																								1
243												1
244																		1
245																								1
246																								1
247											1	1
248							1
249																			1
250																								1
251		1	1									1
252																																			1	1
253																1
254		1
255					1												1
256													1											1
257							1					1
258																													1		1					1
259																													1
260																													1							1
261							1
262					1		1
263																																			1
264											1
265																															1
266															1						1
267																			1	1
268																		1						1
269														1								1
270																							1
271																											1				1
272																								1
273																													1
274																										1
275																											1
276																				1	1
277												1
278						1						1
279											1
280															1									1
281																				1
282					1
283																								1
284					1	1			1			1
285			1						1			1
286																	1							1
287																																			1
288					1
289																													1		1
290			1		1	1						1
291																															1
292		1			1																					1			1
293					1							1
294												1												1
295																																				1
296																														1
297		1
298																								1
299																																													1
300					1
301																														1	1
302																								1
	8	8	8	2	25	22	15	3	7	0	13	53	5	6	7	3	16	17	7	13	4	3	10	52	4	7	12	7	22	12	26	2	3	4	8	48	1	1	1	0	4	5	3	2	3	0	4	16
	0.0487805	0.0487805	0.0487805	0.0121951	0.152439	0.134146	0.0914634	0.0182927	0.0426829	0	0.0792683	0.323171	0.034965	0.041958	0.048951	0.020979	0.111888	0.118881	0.048951	0.0909091	0.027972	0.020979	0.0699301	0.363636	0.0258065	0.0451613	0.0774194	0.0451613	0.141935	0.0774194	0.167742	0.0129032	0.0193548	0.0258065	0.0516129	0.309677	0.025	0.025	0.025	0	0.1	0.125	0.075	0.05	0.075	0	0.1	0.4
										164												143												155												40

## Sheet: Diversity
Paper number		Wheat							Rice							Maize						Barley
		Seed	Root	Rhizopshere	Soil	Shoot	Leaf	other	Seed	Root	Rhizopshere	Soil	other	Leaf	Shoot	Seed	Root	Rhizopshere	soil	Shoot	other	Seed	Root	Rhizopshere	Soil	other
1	2								160-250		3300-3900
2	0
3	0									1455
4	4									74-191	1123-1689	1147-1368	rhizoplane: 470-794
5	0
6	1									55-1438; 110-174 ITS
7	0
8	2																						154-300	227-446
9	1	50-75 (average 69); average of 5 for fungi
10	3								20-50; 15-75 ITS	75-125, 0-30 ITS	40-60, 15 ITS
11	0																					254
12	1																					137	100-400
13	0	55
14	0
15	3		300-450	375-550			125-225
16	0
17	0
18	1						35-45
19	2																500-700, fungi 20-50	750-850, fungi 60-120
20	3																59-242	2129-2400	2079-2330
21	0
22	1																							1000-1200
23	1																						750-1500, 10-125 (fungi)
24	3								53-142, 49-66 (ITS)		1915-2299	1944-2165
25	1								13-30; 8-17
26	1										2000-11000
27	1											800-1000
28	0
29	1											2125-3250
30	1										1313-1412
31	0										3802
32	1																	and 1079-4908 and 38-188(ITS)
33	1																	2550-4077; 97-399 (ITS)
34	1																3800-4600, 650-900 (ITS)
35	0
36	1																	and 4207-5472; archaea: 56-481
37	1																	500-1500; ITS 45-90
38	0
39	0
40	2																	2357-3039,381-623 (ITS)			phyllosphere: 109-219, 142-232 (ITS)
41	1																AMF: 80-95
42	1																				stem: 961-1209, 52-227 (ITS)
43	0
44	1																	200-850
45	0
46	1			3000-4500; 1000-1400 (ITS), 250-700 (Cercozoan)
47	1			1550-1900
48	1			150-250, 70-120 (ITS)
49	2		800-1125; 50-150 (ITS)		800-1125; 100-175 (ITS)
50	1						30-90
51	3		223-626; 28-104 (ITS)	492-1544; 63-124 (ITS)			51-177; 4-59 (ITS)
52	2			1250-2625; 100-300 (ITS)	1375-3125; 200-325 (ITS)
53	2		110-140	400		40-60
54	4																125-160	2800-3200; 500-600 (ITS)		140-210	and diazotroph also
55	0
56	2																							2000-2325	2200-2300
57	0																						244	715
58	0
59	2																							60-290	180-275
60	2																							1722-1915	1948-1962
61	0
62	2		277-413	2098-2673
63	0
64	2																						140-175	150-190
65	1								150-550
66	2										4056-5764	4234-6244
67	0
68	1										9037-15002
69	1													120-220
70	1									269-814
71	1												126-219 (culm surface)
72	1									650-800
73	0
74	2																1343-1909; 118-164 (ITS)	1416-2643; 194-222 (ITS)
75	0
76	0
77	1																	3904-4726; 804-1048 (ITS)
78	0
79	0
80	0
81	1								37-58 bzw -195; 66-211 bzw 262 (ITS)
82	0
83	1									939		3420		leaf/stalk: 99
84	1				1000-3000
85	0
86	0
87	3																	3000-3700, 265-285 (ITS)	3200-3900; 250-312 (ITS)		rhizoplane: 3000-3700; 250-312 (ITS)
88	0
89	1			210-260
90	2		300-400	800-1200
91	1										only nifH
92	1													ITS: 0-3
93	0
94	1																	1300-1740, 83-240 (ITS)
95	0
96	0
97	0
98	1				300-600
99	1	11-697; 72-99 (ITS)
100	2		153-289	372-557
101	1								51-127
102	1													71-173
103	0
104	2			500-858	514-763
105	0
106	2									33-53					59-71
107	1																		1400-2400
108	2																	2021-3666	2548-3245
109	0
110	2		10-60	250-325
111	0
112	0
113	1			1079-1889
114	0
115	0
116	3																120-170 bzw 400-450	440-500			rhizoplane: 400-450
117	0
118	0
119	1											1997-2189
120	1									113-181, 11-107 (ITS)
121	0
122	1																					90-140; 100-175 (ITS)
123	1			831-1346; 195-265 (ITS)
124	3									45-90			rhizome: 1, stem 1-5	0-5
125	1																	1846-3287
126	3																716-1034	2347-2661	2508-2775
127	0
128	1																					100-225 (ITS)
129	0
130	0
131	0
132	0
133	0
134	1																	1118-1569, 584-808 (ITS)
135	0
136	1			867-3252, 349-721 (ITS)
137	0
138	0
139	0
140	0
141	0
142	1																	130-170
143	2				211			rhizoplane: 124											226		rhizoplane: 105
144	3																	2500-3000	2250-3000		rhizoplane: 750-1125
145	0
146	1																		200-300, 300-400 (ITS)
147	0
148	0
149	0
150	0
151	1			1580-4190, 425-714 (ITS)
152	0
153	2			,	720-975 (ITS)
154	4		100-500	2400-3200		100-550		also data for diazotrophs
155	0
156	0
157	2		900-1050, 200-275 (ITS)		950-1150, 500-600 (ITS)
158	0
159	0
160	1			975-1562
161	2																							7798-8027	6692-6952
162	0
163	0
164	0
165	0
166	0
167	0
168	1										600-750
169	0
170	0
171	1															31-103
172	3																1800-2750	2400-2900	2900-3400
173	2										2000-2750, 300-400 (ITS)							1750-2750, 250-450 (ITS)
174	2																	4702-5403	4877-5849
175	0
176	0
177	0
178	0
179	0
180	0
181	2			4852, 747 (ITS), 514 (archaea)	5128, 772 (ITS), 610 (archaea)
182	2										400-550, 300-550 (ITS)	500-525, 300 (ITS)
183	0
184	2																	1058-1234	1324-1401
185	1																48-112
186	2		41 (ITS)	70 (ITS)
187	4		38-72, 0-4(ITS)	41-77, 0-4 (ITS)	29-74, 8-13 (ITS)		7-11, 0-4 (ITS)
188	0			2301	2335
189	0
190	0
191	1										5500-7500
192	1										, 1536-4499
193	0
194	1																	5000-7000
195	0
196	1										1600-2200
197	0
198	2										2500-3400	3100-3500
199	0											2500							8000
200	0
201	2			900-2400	2000-3000
202	2										5934-7108				rhizoplane: 5122-8088
203	2			5300-5900	5850-6250
204	2																	1500-2400; 200-280 (protITSs)	2500,210-260 (protITSs)
205	3								25-40	250-350	1300-1500
206	0
207	1										1200-2300
208	3																900-1500; 100-200 (ITS)	1500-2800; 250-500 (ITS)	2800-3300; 300-500 (ITS)
209	1															153-323
210	0
211	1																									phyllosphere: 5-25 ITS
212	0
213	2			125-225 (ITS)	160-320 (ITS)
214	0
215	0
216	0
217	2									250-500; 50-95 (ITS)		500-1000, 45-105 (ITS)
218	3		175-250, 50-200 (ITS)	400-800, 450-550 (ITS)			100-250; 0-10 ITS
219	0
220	0
221	1			2040-2070; 330-400 (ITS)
222	0
223	0											17533
224	0
225	1																		2063-2803
226	1																	110	260-280
227	0
228	0
229	1																		1780-1830; 220-260 (ITS)
230	0
231	1				1248-1856
232	0
233	1											1250-2000
234	1				450-1200
235	0
236	0
237	1			1254, 1364
238	1				5000-6000, 1000-1500 (ITS)
239	0
240	1												phyllosphere: 850
241	0			5432														3665
242	0
243	0
244	1											; 322-379 (1329-3738); 45-58 (81-139) archaea
245	0
246	0
247	1							stem: 292-325
248	1			3250-4000
249	2									150-950; 1010-1080 (archaea), 100-200 (ITS)	170-220 (ITS)
250	2									562-794	1497-1620
251	0
252	0
253	0
254	1			744-2043
255	0
256	3									350-1800	1250-1750	1500-2500
257	0
258	0
259	0
260	1																	80-140
261	0
262	1				673-917; 317-397 (ITS)
263	0
264	2	20-30						seedling: 10-50
265	0
266	4									30-60	30-60	30-50			rhizoplane: 35-65
267	0
268	1										2500-6000
269	2									1541-1794, 1348-1917 (ITS)	1722-1973; 1346-2023 (ITS)
270	1									1000-1550; 90-200 (ITS)
271	0
272	0
273	0
274	1															20-100
275	0
276	1											4000-5000
277	1										1000-1250
278	5	26-51	153-300	2462-2955			31-64	stem: 41-88
279	0
280	0
281	1											900-3400
282	1		150-300
283	1								232-747
284	0
285	0
286	0
287	0
288	1				1882-4597
289	1																		1500-2500; archaea: 40-55
290	0
291	0
292	3				1000-1200; 50-200 (/ITS)														1000-1200; 50-200 (ITS)		maize residues: 300-350; 75-100 (ITS)
293	1			100-140
294	2		313-386; 41-81 (ITS)							473-532
295	1																	20-190
296	0
297	0
298	0
299	0
300	0
301	1																30-160; 45-130 (ITS)
302	0
	160
